# Supplementary material for: Acoustic Identity: Linking Signature Whistles and Visual Identification in a Threatened Dolphin Population
Source: Animals (Basel). 2025 Nov 10;15(22):3259. doi: 10.3390/ani15223259 (PMC12649472; doi:10.3390/ani15223259)
Supplement: Supplementary file 1 [file animals-15-03259-s001.zip]

Archive with 1 entries (1 files):
- animals-3922575-supplementary.pdf
